# Supplementary material for: Data concerning AED registration in the Danish AED Network, and cardiac arrest-related characteristics of OHCAs, including AED coverage and AED accessibility
Source: Data Brief. 2019 Apr 29;24:103960. doi: 10.1016/j.dib.2019.103960 (PMC6517315; doi:10.1016/j.dib.2019.103960)
Supplement: Multimedia component 1 [file mmc1.zip]

Archive with 12 entries (12 files):
- coi_disclosure Freddy Lippert_V1.pdf
- coi_disclosure_Carolina Malta Hansen_V1.pdf
- coi_disclosure_Christian Torp Pedersen_V1.pdf
- coi_disclosure_Fredrik Folke_V1.pdf
- coi_disclosure_Gunnar Gislason_V1.pdf
- coi_disclosure_Kathrine Bach Sondergaard_V1.pdf
- coi_disclosure_Kristian Kragholm_V1.pdf
- coi_disclosure_Lena Karlsson_V1.pdf
- coi_disclosure_Mads Wissenberg_V1.pdf
- coi_disclosure_Shahzleen Rajan_V1.pdf
- coi_disclosure_SidselMller_V1.pdf
- coi_disclosure_Steen Moller Hansen_V1.pdf
